# Supplementary material for: Denosumab for treating periprosthetic osteolysis: a feasibility study
Source: BMC Res Notes. 2025 Apr 8;18:151. doi: 10.1186/s13104-025-07216-0 (PMC11980280; doi:10.1186/s13104-025-07216-0)
Supplement: Supplementary file 1 — Supplementary Material 1: Title of data: Supplemental Table 1. Description of data: Definition of safety assessment and descriptions. [file 13104_2025_7216_MOESM1_ESM.xlsx]

## Sheet: Sheet1
				Definition of safety assessments
				Type	Definition
				Adverse event (AE)	An adverse event is defined in the International Conference on Harmonization (ICH) Guideline for Good Clinical Practice as “any untoward medical occurrence in a patient or clinical investigation subject administered a pharmaceutical product and that does not necessarily have a causal relationship with this treatment.” (ICH E6:1.2). The investigator is responsible for reviewing laboratory test res…
				Serious adverse event (SAE)	A serious adverse event (SAE) is defined as an adverse event that meets at least 1 of the following criteria: a) fatal, b) life threatening (places the subject at immediate risk of death), c) requires in-patient hospitalization or prolongation of existing hospitalization, d) results in persistent or significant disability/incapacity or congenital anomaly/birth defect e) other significant medical …
				Adverse drug reaction (ADR)	All untoward and unintended responses to a medicinal product related to any dose administered. The phrase “responses to a medicinal product” means that a causal relationship between the medicinal product and the adverse event is at least a reasonable possibility, i.e. the relationship cannot be ruled out.
				Serious adverse drug reaction (SADR)	A serious ADR (SADR) is an ADR that meets the definition of SAE
				AE attributes	The investigator will assign the following adverse event attributes:
					Adverse event diagnosis or syndrome(s), if known (if not known, signs or symptoms)
					Dates of onset and resolution
					Severity
					Assessment of relatedness to IP
					Action taken.
				AE grading	The following adverse events severity grading scale used in the trial.
					MILD: Aware of sign or symptom, but easily tolerated
					MODERATE: Discomfort enough to cause interference with usual activity
					SEVERE: Incapacitating with inability to work or do usual activity
					LIFE-THREATENING: Refers to an event in which the patient was, at risk of death at the time of event.
					FATAL
